# Supplementary material for: The Circulating Nucleic Acid Characteristics of Non-Metastatic Soft Tissue Sarcoma Patients
Source: Int J Mol Sci. 2020 Jun 24;21(12):4483. doi: 10.3390/ijms21124483 (PMC7349923; doi:10.3390/ijms21124483)
Supplement: Supplementary file 1 [file ijms-21-04483-s001.zip]

Archive with 2 entries (2 files):
- Supplementary files/Supplementary figures IJMS final revision.docx
- Supplementary files/Supplementary Methods and Tables IJMS final revision.docx
